# Supplementary material for: Evaluation of Nutritional Interventions in the Care Plan for Cancer Patients: The NOA Project
Source: Nutrients. 2023 Jan 6;15(2):292. doi: 10.3390/nu15020292 (PMC9866236; doi:10.3390/nu15020292)
Supplement: Supplementary file 1 [file nutrients-15-00292-s001.zip]

Archive with 1 entries (1 files):
- nutrients-2125331-supplementary.pdf
